# Supplementary material for: The Association between BZIP Transcription Factors and Flower Development in Litsea cubeba
Source: Int J Mol Sci. 2023 Nov 23;24(23):16646. doi: 10.3390/ijms242316646 (PMC10705912; doi:10.3390/ijms242316646)
Supplement: Supplementary file 1 [file ijms-24-16646-s001.zip]

Archive with 1 entries (1 files):
- ijms-2712386-supplementary.pdf
